# Supplementary material for: Design, Preparation and Properties of Polyurethane Dispersions via Prepolymer Method
Source: Molecules. 2023 Jan 7;28(2):625. doi: 10.3390/molecules28020625 (PMC9863305; doi:10.3390/molecules28020625)
Supplement: Supplementary file 1 [file molecules-28-00625-s001.zip]

Archive with 1 entries (1 files):
- molecules-2120047-supplementary.pdf
